# Supplementary material for: Promising Thermoelectric Performance of Janus Monolayer ZrBrI
Source: Materials (Basel). 2026 Apr 23;19(9):1716. doi: 10.3390/ma19091716 (PMC13165224; doi:10.3390/ma19091716)
Supplement: Supplementary file 1 [file materials-19-01716-s001.zip]

Archive with 1 entries (1 files):
- materials-4210732-supplementary.pdf
